# Supplementary material for: Computationally efficient meta-analysis of gene-based tests using summary statistics in large-scale genetic studies
Source: Nat Genet. 2025 Nov 12;57(12):3193–200. doi: 10.1038/s41588-025-02390-0 (PMC12695653; doi:10.1038/s41588-025-02390-0)
Supplement: Supplementary file 3 — Significant gene–trait associations in meta-analysis of three equal subsets of UKB. Gene–trait pairs are included if any of the GENE_P, BURDEN-ACAT, ACATV-ACAT or SKATO-ACAT P values are ExWAS significant (P < 0.05/20,000). [file 41588_2025_2390_MOESM3_ESM.csv]

Name	Trait	Model	Pval.remeta	Pval.standard
ATP8B2(ENSG00000143515).GENE	BMI	ACATV-ACAT	8.00095e-4	2.79922e-4
ATP8B2(ENSG00000143515).GENE	BMI	BURDEN-ACAT	2.94303e-6	1.79892e-6
ATP8B2(ENSG00000143515).GENE	BMI	SKATO-ACAT	5.06368e-6	1.88269e-5
ATP8B2(ENSG00000143515).GENE	BMI	GENE_P	5.57081e-6	4.89734e-6
CYP8B1(ENSG00000180432).GENE	BMI	ACATV-ACAT	8.90652e-7	2.74206e-5
CYP8B1(ENSG00000180432).GENE	BMI	BURDEN-ACAT	6.32541e-4	2.57545e-4
CYP8B1(ENSG00000180432).GENE	BMI	SKATO-ACAT	7.01773e-7	2.60797e-6
CYP8B1(ENSG00000180432).GENE	BMI	GENE_P	1.17679e-6	7.07894e-6
CELSR3(ENSG00000008300).GENE	BMI	ACATV-ACAT	0.249847	1.72087e-4
CELSR3(ENSG00000008300).GENE	BMI	BURDEN-ACAT	8.94375e-7	7.84833e-7
CELSR3(ENSG00000008300).GENE	BMI	SKATO-ACAT	0.372845	0.0876194
CELSR3(ENSG00000008300).GENE	BMI	GENE_P	2.68311e-6	2.34379e-6
KIAA1109(ENSG00000138688).GENE	BMI	ACATV-ACAT	0.177576	7.39543e-5
KIAA1109(ENSG00000138688).GENE	BMI	BURDEN-ACAT	2.21483e-7	4.34018e-7
KIAA1109(ENSG00000138688).GENE	BMI	SKATO-ACAT	2.05923e-7	3.19984e-6
KIAA1109(ENSG00000138688).GENE	BMI	GENE_P	3.20129e-7	1.14065e-6
GPR151(ENSG00000173250).GENE	BMI	ACATV-ACAT	2.02493e-6	1.94346e-5
GPR151(ENSG00000173250).GENE	BMI	BURDEN-ACAT	1.83804e-6	2.48409e-6
GPR151(ENSG00000173250).GENE	BMI	SKATO-ACAT	5.03306e-7	8.10578e-7
GPR151(ENSG00000173250).GENE	BMI	GENE_P	9.91813e-7	1.77756e-6
SPARC(ENSG00000113140).GENE	BMI	ACATV-ACAT	3.92059e-10	6.68259e-9
SPARC(ENSG00000113140).GENE	BMI	BURDEN-ACAT	9.90488e-8	9.44846e-8
SPARC(ENSG00000113140).GENE	BMI	SKATO-ACAT	1.32244e-10	6.45649e-10
SPARC(ENSG00000113140).GENE	BMI	GENE_P	2.96369e-10	1.75536e-9
HECTD4(ENSG00000173064).GENE	BMI	ACATV-ACAT	0.398557	1.06947e-4
HECTD4(ENSG00000173064).GENE	BMI	BURDEN-ACAT	9.75962e-9	1.10709e-8
HECTD4(ENSG00000173064).GENE	BMI	SKATO-ACAT	0.054893	0.0452015
HECTD4(ENSG00000173064).GENE	BMI	GENE_P	2.92788e-8	3.32092e-8
GALNT9(ENSG00000182870).GENE	BMI	ACATV-ACAT	0.0381728	0.0239828
GALNT9(ENSG00000182870).GENE	BMI	BURDEN-ACAT	4.88531e-6	7.51767e-6
GALNT9(ENSG00000182870).GENE	BMI	SKATO-ACAT	7.47568e-7	2.8764e-5
GALNT9(ENSG00000182870).GENE	BMI	GENE_P	1.94503e-6	1.78755e-5
SLTM(ENSG00000137776).GENE	BMI	ACATV-ACAT	0.360091	1.27996e-8
SLTM(ENSG00000137776).GENE	BMI	BURDEN-ACAT	1.50735e-9	4.05069e-9
SLTM(ENSG00000137776).GENE	BMI	SKATO-ACAT	4.46643e-9	1.27572e-8
SLTM(ENSG00000137776).GENE	BMI	GENE_P	3.38102e-9	7.43705e-9
FBXL16(ENSG00000127585).GENE	BMI	ACATV-ACAT	0.846843	0.00101333
FBXL16(ENSG00000127585).GENE	BMI	BURDEN-ACAT	0.00200402	2.65901e-4
FBXL16(ENSG00000127585).GENE	BMI	SKATO-ACAT	4.07571e-8	0.00101581
FBXL16(ENSG00000127585).GENE	BMI	GENE_P	1.22269e-7	5.23369e-4
SRRM2(ENSG00000167978).GENE	BMI	ACATV-ACAT	2.27327e-9	4.89185e-7
SRRM2(ENSG00000167978).GENE	BMI	BURDEN-ACAT	3.46895e-5	5.44717e-6
SRRM2(ENSG00000167978).GENE	BMI	SKATO-ACAT	2.94467e-11	2.96052e-9
SRRM2(ENSG00000167978).GENE	BMI	GENE_P	8.72104e-11	8.82337e-9
LRRC45(ENSG00000169683).GENE	BMI	ACATV-ACAT	3.92254e-9	1.30674e-6
LRRC45(ENSG00000169683).GENE	BMI	BURDEN-ACAT	0.00989361	0.0101783
LRRC45(ENSG00000169683).GENE	BMI	SKATO-ACAT	4.13132e-5	0.00115312
LRRC45(ENSG00000169683).GENE	BMI	GENE_P	1.17665e-8	3.91527e-6
MC4R(ENSG00000166603).GENE	BMI	ACATV-ACAT	1.22311e-8	3.07965e-7
MC4R(ENSG00000166603).GENE	BMI	BURDEN-ACAT	1.1348599999999999e-28	4.78723e-31
MC4R(ENSG00000166603).GENE	BMI	SKATO-ACAT	2.47894e-28	4.034e-27
MC4R(ENSG00000166603).GENE	BMI	GENE_P	2.33543e-28	1.4359999999999999e-30
ATP13A1(ENSG00000105726).GENE	BMI	ACATV-ACAT	0.0381419	6.37196e-6
ATP13A1(ENSG00000105726).GENE	BMI	BURDEN-ACAT	5.49686e-8	5.21056e-8
ATP13A1(ENSG00000105726).GENE	BMI	SKATO-ACAT	4.78701e-5	2.19001e-7
ATP13A1(ENSG00000105726).GENE	BMI	GENE_P	1.64716e-7	1.25445e-7
ANKRD27(ENSG00000105186).GENE	BMI	ACATV-ACAT	9.29236e-7	2.9404e-5
ANKRD27(ENSG00000105186).GENE	BMI	BURDEN-ACAT	1.06601e-5	3.71795e-6
ANKRD27(ENSG00000105186).GENE	BMI	SKATO-ACAT	1.63139e-7	3.50992e-7
ANKRD27(ENSG00000105186).GENE	BMI	GENE_P	4.10975e-7	9.51765e-7
GIPR(ENSG00000010310).GENE	BMI	ACATV-ACAT	3.64097e-6	1.7115e-5
GIPR(ENSG00000010310).GENE	BMI	BURDEN-ACAT	1.51978e-9	4.92708e-10
GIPR(ENSG00000010310).GENE	BMI	SKATO-ACAT	2.93249e-10	4.90973e-9
GIPR(ENSG00000010310).GENE	BMI	GENE_P	7.37402e-10	1.34328e-9
DIDO1(ENSG00000101191).GENE	BMI	ACATV-ACAT	0.34389	2.86478e-7
DIDO1(ENSG00000101191).GENE	BMI	BURDEN-ACAT	1.19238e-7	6.09578e-8
DIDO1(ENSG00000101191).GENE	BMI	SKATO-ACAT	3.35394e-7	1.96137e-7
DIDO1(ENSG00000101191).GENE	BMI	GENE_P	2.63895e-7	1.20029e-7
PCSK9(ENSG00000169174).GENE	LDL	ACATV-ACAT	3.17371e-112	3.31069e-115
PCSK9(ENSG00000169174).GENE	LDL	BURDEN-ACAT	2.2250700000000001e-302	7.07978e-302
PCSK9(ENSG00000169174).GENE	LDL	SKATO-ACAT	2.2250700000000001e-302	3.89388e-302
PCSK9(ENSG00000169174).GENE	LDL	GENE_P	2.2250700000000001e-302	7.53654e-302
ANGPTL3(ENSG00000132855).GENE	LDL	ACATV-ACAT	6.51499e-33	1.36816e-31
ANGPTL3(ENSG00000132855).GENE	LDL	BURDEN-ACAT	1.3402e-73	3.374e-73
ANGPTL3(ENSG00000132855).GENE	LDL	SKATO-ACAT	9.01397e-55	4.269249999999999e-53
ANGPTL3(ENSG00000132855).GENE	LDL	GENE_P	4.0206e-73	1.0121999999999999e-72
EVI5(ENSG00000067208).GENE	LDL	ACATV-ACAT	5.81507e-7	2.37837e-5
EVI5(ENSG00000067208).GENE	LDL	BURDEN-ACAT	1.2458e-10	9.75262e-11
EVI5(ENSG00000067208).GENE	LDL	SKATO-ACAT	2.5234e-11	4.01388e-10
EVI5(ENSG00000067208).GENE	LDL	GENE_P	6.29487e-11	2.35385e-10
CELSR2(ENSG00000143126).GENE	LDL	ACATV-ACAT	4.09125e-17	3.90733e-14
CELSR2(ENSG00000143126).GENE	LDL	BURDEN-ACAT	0.143838	0.089413
CELSR2(ENSG00000143126).GENE	LDL	SKATO-ACAT	9.10794e-26	4.9699e-20
CELSR2(ENSG00000143126).GENE	LDL	GENE_P	2.7323799999999997e-25	1.49097e-19
PSRC1(ENSG00000134222).GENE	LDL	ACATV-ACAT	5.10756e-8	4.37891e-7
PSRC1(ENSG00000134222).GENE	LDL	BURDEN-ACAT	0.0191474	0.00687572
PSRC1(ENSG00000134222).GENE	LDL	SKATO-ACAT	4.71269e-8	1.25913e-6
PSRC1(ENSG00000134222).GENE	LDL	GENE_P	7.35327e-8	9.74654e-7
SYPL2(ENSG00000143028).GENE	LDL	ACATV-ACAT	1.27452e-17	1.89228e-16
SYPL2(ENSG00000143028).GENE	LDL	BURDEN-ACAT	8.5244e-17	3.47497e-17
SYPL2(ENSG00000143028).GENE	LDL	SKATO-ACAT	2.41653e-19	2.8704500000000004e-18
SYPL2(ENSG00000143028).GENE	LDL	GENE_P	7.09497e-19	7.84438e-18
AMIGO1(ENSG00000181754).GENE	LDL	ACATV-ACAT	1.61257e-15	1.62409e-14
AMIGO1(ENSG00000181754).GENE	LDL	BURDEN-ACAT	2.01009e-9	3.50944e-9
AMIGO1(ENSG00000181754).GENE	LDL	SKATO-ACAT	2.78168e-15	1.40478e-14
AMIGO1(ENSG00000181754).GENE	LDL	GENE_P	3.09886e-15	2.26516e-14
RORC(ENSG00000143365).GENE	LDL	ACATV-ACAT	2.46095e-9	1.42619e-8
RORC(ENSG00000143365).GENE	LDL	BURDEN-ACAT	7.18215e-9	7.19151e-9
RORC(ENSG00000143365).GENE	LDL	SKATO-ACAT	3.45134e-9	1.27308e-8
RORC(ENSG00000143365).GENE	LDL	GENE_P	3.59143e-9	1.04268e-8
GDF7(ENSG00000143869).GENE	LDL	ACATV-ACAT	5.52305e-8	0.0520885
GDF7(ENSG00000143869).GENE	LDL	BURDEN-ACAT	0.073147	0.923273
GDF7(ENSG00000143869).GENE	LDL	SKATO-ACAT	0.0680926	0.0924154
GDF7(ENSG00000143869).GENE	LDL	GENE_P	1.65691e-7	0.163047
APOB(ENSG00000084674).GENE	LDL	ACATV-ACAT	2.5235799999999996e-226	6.67522e-302
APOB(ENSG00000084674).GENE	LDL	BURDEN-ACAT	2.2250700000000001e-302	8.34403e-302
APOB(ENSG00000084674).GENE	LDL	SKATO-ACAT	9.51276e-218	3.3067199999999997e-223
APOB(ENSG00000084674).GENE	LDL	GENE_P	2.2250700000000001e-302	1.11254e-302
ADGRF3(ENSG00000173567).GENE	LDL	ACATV-ACAT	5.08849e-7	4.98915e-6
ADGRF3(ENSG00000173567).GENE	LDL	BURDEN-ACAT	0.19146	0.17186
ADGRF3(ENSG00000173567).GENE	LDL	SKATO-ACAT	0.00570931	0.0226413
ADGRF3(ENSG00000173567).GENE	LDL	GENE_P	1.52641e-6	1.49638e-5
SNX17(ENSG00000115234).GENE	LDL	ACATV-ACAT	2.45017e-8	7.306e-7
SNX17(ENSG00000115234).GENE	LDL	BURDEN-ACAT	1.61824e-5	1.50394e-5
SNX17(ENSG00000115234).GENE	LDL	SKATO-ACAT	4.95877e-8	6.37186e-7
SNX17(ENSG00000115234).GENE	LDL	GENE_P	4.91469e-8	9.98459e-7
GCKR(ENSG00000084734).GENE	LDL	ACATV-ACAT	2.87961e-4	3.37972e-4
GCKR(ENSG00000084734).GENE	LDL	BURDEN-ACAT	1.21905e-8	7.88462e-9
GCKR(ENSG00000084734).GENE	LDL	SKATO-ACAT	4.38836e-9	1.19311e-7
GCKR(ENSG00000084734).GENE	LDL	GENE_P	9.68022e-9	2.21871e-8
PLEKHH2(ENSG00000152527).GENE	LDL	ACATV-ACAT	6.24425e-6	0.11787
PLEKHH2(ENSG00000152527).GENE	LDL	BURDEN-ACAT	2.35213e-7	7.57732e-8
PLEKHH2(ENSG00000152527).GENE	LDL	SKATO-ACAT	1.89612e-8	2.3742e-8
PLEKHH2(ENSG00000152527).GENE	LDL	GENE_P	5.24925e-8	5.42331e-8
ABCG5(ENSG00000138075).GENE	LDL	ACATV-ACAT	9.2747e-28	3.28789e-26
ABCG5(ENSG00000138075).GENE	LDL	BURDEN-ACAT	8.43543e-66	1.4874899999999998e-66
ABCG5(ENSG00000138075).GENE	LDL	SKATO-ACAT	1.1248399999999999e-63	2.46504e-64
ABCG5(ENSG00000138075).GENE	LDL	GENE_P	2.51179e-65	4.4357e-66
ABCG8(ENSG00000143921).GENE	LDL	ACATV-ACAT	3.94853e-9	3.63103e-8
ABCG8(ENSG00000143921).GENE	LDL	BURDEN-ACAT	5.89791e-13	5.79737e-13
ABCG8(ENSG00000143921).GENE	LDL	SKATO-ACAT	1.48234e-12	4.27887e-11
ABCG8(ENSG00000143921).GENE	LDL	GENE_P	1.26568e-12	1.71612e-12
STAB1(ENSG00000010327).GENE	LDL	ACATV-ACAT	0.00428127	0.00311814
STAB1(ENSG00000010327).GENE	LDL	BURDEN-ACAT	2.5541e-14	2.57035e-14
STAB1(ENSG00000010327).GENE	LDL	SKATO-ACAT	5.30831e-13	6.48096e-12
STAB1(ENSG00000010327).GENE	LDL	GENE_P	7.30884e-14	7.69343e-14
PLSCR4(ENSG00000114698).GENE	LDL	ACATV-ACAT	3.02477e-6	3.94707e-5
PLSCR4(ENSG00000114698).GENE	LDL	BURDEN-ACAT	5.6114e-5	5.64315e-5
PLSCR4(ENSG00000114698).GENE	LDL	SKATO-ACAT	1.51753e-6	1.60141e-5
PLSCR4(ENSG00000114698).GENE	LDL	GENE_P	2.97799e-6	2.84358e-5
SLC33A1(ENSG00000169359).GENE	LDL	ACATV-ACAT	8.62734e-8	1.50951e-6
SLC33A1(ENSG00000169359).GENE	LDL	BURDEN-ACAT	7.71458e-4	0.00115373
SLC33A1(ENSG00000169359).GENE	LDL	SKATO-ACAT	6.06205e-8	6.05356e-7
SLC33A1(ENSG00000169359).GENE	LDL	GENE_P	1.06806e-7	1.29575e-6
APOD(ENSG00000189058).GENE	LDL	ACATV-ACAT	4.38943e-6	3.2277e-5
APOD(ENSG00000189058).GENE	LDL	BURDEN-ACAT	6.66672e-6	8.61161e-6
APOD(ENSG00000189058).GENE	LDL	SKATO-ACAT	2.32466e-6	3.62218e-6
APOD(ENSG00000189058).GENE	LDL	GENE_P	3.71292e-6	7.08917e-6
SH3TC1(ENSG00000125089).GENE	LDL	ACATV-ACAT	1.26612e-6	1.47008e-4
SH3TC1(ENSG00000125089).GENE	LDL	BURDEN-ACAT	0.00101926	0.00210176
SH3TC1(ENSG00000125089).GENE	LDL	SKATO-ACAT	3.39987e-7	6.78429e-6
SH3TC1(ENSG00000125089).GENE	LDL	GENE_P	8.03839e-7	1.93952e-5
UGT2B7(ENSG00000171234).GENE	LDL	ACATV-ACAT	1.05906e-11	2.97269e-10
UGT2B7(ENSG00000171234).GENE	LDL	BURDEN-ACAT	4.00179e-13	2.25515e-13
UGT2B7(ENSG00000171234).GENE	LDL	SKATO-ACAT	5.44966e-14	1.74835e-13
UGT2B7(ENSG00000171234).GENE	LDL	GENE_P	1.43284e-13	2.95419e-13
ALB(ENSG00000163631).GENE	LDL	ACATV-ACAT	2.6819e-11	4.45257e-21
ALB(ENSG00000163631).GENE	LDL	BURDEN-ACAT	2.58033e-36	2.5165e-36
ALB(ENSG00000163631).GENE	LDL	SKATO-ACAT	1.62892e-35	8.70089e-35
ALB(ENSG00000163631).GENE	LDL	GENE_P	6.68245e-36	7.33729e-36
ADH1C(ENSG00000248144).GENE	LDL	ACATV-ACAT	5.33892e-8	2.11397e-7
ADH1C(ENSG00000248144).GENE	LDL	BURDEN-ACAT	1.31289e-6	1.33452e-6
ADH1C(ENSG00000248144).GENE	LDL	SKATO-ACAT	8.73727e-8	3.22902e-7
ADH1C(ENSG00000248144).GENE	LDL	GENE_P	9.69704e-8	3.49786e-7
PLA2G12A(ENSG00000123739).GENE	LDL	ACATV-ACAT	7.00944e-8	5.9166e-7
PLA2G12A(ENSG00000123739).GENE	LDL	BURDEN-ACAT	1.06918e-9	9.162e-10
PLA2G12A(ENSG00000123739).GENE	LDL	SKATO-ACAT	1.00957e-9	9.07611e-9
PLA2G12A(ENSG00000123739).GENE	LDL	GENE_P	1.54633e-9	2.49307e-9
AC126283.2(ENSG00000285330).GENE	LDL	ACATV-ACAT	1.62152e-7	2.4501e-6
AC126283.2(ENSG00000285330).GENE	LDL	BURDEN-ACAT	1.68911e-5	1.23516e-5
AC126283.2(ENSG00000285330).GENE	LDL	SKATO-ACAT	4.19548e-8	3.45734e-7
AC126283.2(ENSG00000285330).GENE	LDL	GENE_P	9.97956e-8	8.8718e-7
FGB(ENSG00000171564).GENE	LDL	ACATV-ACAT	1.68398e-26	1.54351e-25
FGB(ENSG00000171564).GENE	LDL	BURDEN-ACAT	3.08376e-24	1.05767e-24
FGB(ENSG00000171564).GENE	LDL	SKATO-ACAT	8.643189999999999e-27	4.1726100000000003e-26
FGB(ENSG00000171564).GENE	LDL	GENE_P	1.7103200000000002e-26	9.55718e-26
HMGCR(ENSG00000113161).GENE	LDL	ACATV-ACAT	2.11155e-4	1.91089e-9
HMGCR(ENSG00000113161).GENE	LDL	BURDEN-ACAT	6.87713e-12	5.7546e-12
HMGCR(ENSG00000113161).GENE	LDL	SKATO-ACAT	3.01584e-11	1.4268e-10
HMGCR(ENSG00000113161).GENE	LDL	GENE_P	1.68004e-11	1.65467e-11
ANKDD1B(ENSG00000189045).GENE	LDL	ACATV-ACAT	6.26115e-7	5.99224e-5
ANKDD1B(ENSG00000189045).GENE	LDL	BURDEN-ACAT	0.0489357	0.0264259
ANKDD1B(ENSG00000189045).GENE	LDL	SKATO-ACAT	2.94173e-6	6.29276e-5
ANKDD1B(ENSG00000189045).GENE	LDL	GENE_P	1.5487e-6	9.19758e-5
TIMD4(ENSG00000145850).GENE	LDL	ACATV-ACAT	1.30864e-6	7.75615e-8
TIMD4(ENSG00000145850).GENE	LDL	BURDEN-ACAT	2.6691700000000004e-18	2.4857700000000003e-18
TIMD4(ENSG00000145850).GENE	LDL	SKATO-ACAT	2.5994800000000002e-19	4.3154e-17
TIMD4(ENSG00000145850).GENE	LDL	GENE_P	7.10636e-19	7.051150000000001e-18
MYLIP(ENSG00000007944).GENE	LDL	ACATV-ACAT	0.0374976	7.27947e-5
MYLIP(ENSG00000007944).GENE	LDL	BURDEN-ACAT	3.52794e-7	3.28998e-7
MYLIP(ENSG00000007944).GENE	LDL	SKATO-ACAT	3.12124e-5	4.71761e-6
MYLIP(ENSG00000007944).GENE	LDL	GENE_P	1.04654e-6	9.18767e-7
TRIM40(ENSG00000204614).GENE	LDL	ACATV-ACAT	1.1888e-9	6.54589e-9
TRIM40(ENSG00000204614).GENE	LDL	BURDEN-ACAT	9.23591e-8	5.72145e-8
TRIM40(ENSG00000204614).GENE	LDL	SKATO-ACAT	1.25394e-9	8.89414e-9
TRIM40(ENSG00000204614).GENE	LDL	GENE_P	1.81873e-9	1.06127e-8
VARS1(ENSG00000204394).GENE	LDL	ACATV-ACAT	2.44098e-7	1.78359e-5
VARS1(ENSG00000204394).GENE	LDL	BURDEN-ACAT	0.00801111	0.0049933
VARS1(ENSG00000204394).GENE	LDL	SKATO-ACAT	1.01238e-7	3.60924e-6
VARS1(ENSG00000204394).GENE	LDL	GENE_P	2.14675e-7	9.00001e-6
TNXB(ENSG00000168477).GENE	LDL	ACATV-ACAT	9.31118e-14	6.78267e-11
TNXB(ENSG00000168477).GENE	LDL	BURDEN-ACAT	0.00216967	0.0415997
TNXB(ENSG00000168477).GENE	LDL	SKATO-ACAT	3.06302e-14	2.4066e-12
TNXB(ENSG00000168477).GENE	LDL	GENE_P	6.92518e-14	6.97232e-12
NOTCH4(ENSG00000204301).GENE	LDL	ACATV-ACAT	2.13526e-13	4.45656e-11
NOTCH4(ENSG00000204301).GENE	LDL	BURDEN-ACAT	0.110049	0.0935393
NOTCH4(ENSG00000204301).GENE	LDL	SKATO-ACAT	4.96868e-14	4.05954e-12
NOTCH4(ENSG00000204301).GENE	LDL	GENE_P	1.20963e-13	1.11619e-11
TSBP1(ENSG00000204296).GENE	LDL	ACATV-ACAT	4.27231e-14	3.67425e-12
TSBP1(ENSG00000204296).GENE	LDL	BURDEN-ACAT	0.0206132	3.34732e-4
TSBP1(ENSG00000204296).GENE	LDL	SKATO-ACAT	2.77005e-10	7.09889e-10
TSBP1(ENSG00000204296).GENE	LDL	GENE_P	1.28321e-13	1.0966e-11
AL669918.1(ENSG00000250264).GENE	LDL	ACATV-ACAT	2.93637e-14	3.48678e-12
AL669918.1(ENSG00000250264).GENE	LDL	BURDEN-ACAT	2.48847e-5	4.17578e-5
AL669918.1(ENSG00000250264).GENE	LDL	SKATO-ACAT	5.05682e-14	7.81713e-13
AL669918.1(ENSG00000250264).GENE	LDL	GENE_P	5.57098e-14	1.91569e-12
TAP2(ENSG00000204267).GENE	LDL	ACATV-ACAT	2.70663e-14	2.48493e-12
TAP2(ENSG00000204267).GENE	LDL	BURDEN-ACAT	2.42502e-6	9.14904e-7
TAP2(ENSG00000204267).GENE	LDL	SKATO-ACAT	4.32052e-14	7.04245e-13
TAP2(ENSG00000204267).GENE	LDL	GENE_P	4.99497e-14	1.64623e-12
SLC22A3(ENSG00000146477).GENE	LDL	ACATV-ACAT	4.36773e-31	1.0315299999999998e-28
SLC22A3(ENSG00000146477).GENE	LDL	BURDEN-ACAT	3.61076e-6	6.8233e-6
SLC22A3(ENSG00000146477).GENE	LDL	SKATO-ACAT	1.82159e-30	4.04634e-28
SLC22A3(ENSG00000146477).GENE	LDL	GENE_P	1.0569e-30	2.46595e-28
LPA(ENSG00000198670).GENE	LDL	ACATV-ACAT	7.42212e-11	2.40223e-8
LPA(ENSG00000198670).GENE	LDL	BURDEN-ACAT	0.00307081	1.36531e-4
LPA(ENSG00000198670).GENE	LDL	SKATO-ACAT	8.6268e-6	1.76661e-4
LPA(ENSG00000198670).GENE	LDL	GENE_P	2.22662e-10	7.20444e-8
PLG(ENSG00000122194).GENE	LDL	ACATV-ACAT	3.61468e-10	2.49851e-8
PLG(ENSG00000122194).GENE	LDL	BURDEN-ACAT	4.13576e-5	1.69587e-5
PLG(ENSG00000122194).GENE	LDL	SKATO-ACAT	1.92493e-11	1.35661e-9
PLG(ENSG00000122194).GENE	LDL	GENE_P	5.48283e-11	3.85994e-9
SNX8(ENSG00000106266).GENE	LDL	ACATV-ACAT	1.62318e-19	9.532140000000001e-18
SNX8(ENSG00000106266).GENE	LDL	BURDEN-ACAT	5.41513e-10	2.2222e-14
SNX8(ENSG00000106266).GENE	LDL	SKATO-ACAT	1.14748e-14	1.34999e-13
SNX8(ENSG00000106266).GENE	LDL	GENE_P	4.8694800000000005e-19	2.85821e-17
NPC1L1(ENSG00000015520).GENE	LDL	ACATV-ACAT	2.76009e-16	4.04442e-16
NPC1L1(ENSG00000015520).GENE	LDL	BURDEN-ACAT	5.10499e-64	6.796499999999999e-65
NPC1L1(ENSG00000015520).GENE	LDL	SKATO-ACAT	3.58555e-64	1.8119599999999997e-64
NPC1L1(ENSG00000015520).GENE	LDL	GENE_P	6.31867e-64	1.48277e-64
GIGYF1(ENSG00000146830).GENE	LDL	ACATV-ACAT	2.73242e-4	1.13353e-6
GIGYF1(ENSG00000146830).GENE	LDL	BURDEN-ACAT	2.63744e-10	1.61087e-10
GIGYF1(ENSG00000146830).GENE	LDL	SKATO-ACAT	6.72903e-10	1.0759e-9
GIGYF1(ENSG00000146830).GENE	LDL	GENE_P	5.68435e-10	4.20277e-10
CYP7A1(ENSG00000167910).GENE	LDL	ACATV-ACAT	0.0354371	0.00540412
CYP7A1(ENSG00000167910).GENE	LDL	BURDEN-ACAT	2.61029e-7	2.20759e-7
CYP7A1(ENSG00000167910).GENE	LDL	SKATO-ACAT	6.85163e-7	1.17266e-5
CYP7A1(ENSG00000167910).GENE	LDL	GENE_P	5.67052e-7	6.50014e-7
JAK2(ENSG00000096968).GENE	LDL	ACATV-ACAT	2.72041e-38	7.7188e-36
JAK2(ENSG00000096968).GENE	LDL	BURDEN-ACAT	9.84606e-5	6.65964e-5
JAK2(ENSG00000096968).GENE	LDL	SKATO-ACAT	2.62164e-38	1.5342599999999998e-20
JAK2(ENSG00000096968).GENE	LDL	GENE_P	4.00517e-38	2.31564e-35
DENND4C(ENSG00000137145).GENE	LDL	ACATV-ACAT	5.78489e-4	2.8733e-8
DENND4C(ENSG00000137145).GENE	LDL	BURDEN-ACAT	2.27343e-10	6.28497e-11
DENND4C(ENSG00000137145).GENE	LDL	SKATO-ACAT	7.06788e-10	7.87963e-12
DENND4C(ENSG00000137145).GENE	LDL	GENE_P	5.16042e-10	2.10004e-11
ABCA1(ENSG00000165029).GENE	LDL	ACATV-ACAT	1.25025e-4	1.34453e-12
ABCA1(ENSG00000165029).GENE	LDL	BURDEN-ACAT	1.0250500000000001e-23	2.72926e-23
ABCA1(ENSG00000165029).GENE	LDL	SKATO-ACAT	5.18037e-19	2.44166e-18
ABCA1(ENSG00000165029).GENE	LDL	GENE_P	3.07508e-23	8.1877e-23
A1CF(ENSG00000148584).GENE	LDL	ACATV-ACAT	4.9759799999999995e-21	4.63641e-20
A1CF(ENSG00000148584).GENE	LDL	BURDEN-ACAT	1.0282e-11	4.19191e-12
A1CF(ENSG00000148584).GENE	LDL	SKATO-ACAT	8.72452e-21	1.23155e-19
A1CF(ENSG00000148584).GENE	LDL	GENE_P	9.50616e-21	1.0105000000000001e-19
C10orf88(ENSG00000119965).GENE	LDL	ACATV-ACAT	0.00101173	3.39532e-5
C10orf88(ENSG00000119965).GENE	LDL	BURDEN-ACAT	7.51074e-10	6.37716e-10
C10orf88(ENSG00000119965).GENE	LDL	SKATO-ACAT	1.31556e-5	1.30782e-7
C10orf88(ENSG00000119965).GENE	LDL	GENE_P	2.25309e-9	1.90383e-9
HBB(ENSG00000244734).GENE	LDL	ACATV-ACAT	0.00186679	5.53321e-4
HBB(ENSG00000244734).GENE	LDL	BURDEN-ACAT	2.74529e-13	2.32448e-13
HBB(ENSG00000244734).GENE	LDL	SKATO-ACAT	9.43027e-13	7.12825e-12
HBB(ENSG00000244734).GENE	LDL	GENE_P	6.37901e-13	6.75221e-13
PDE3B(ENSG00000152270).GENE	LDL	ACATV-ACAT	1.21758e-10	1.62469e-9
PDE3B(ENSG00000152270).GENE	LDL	BURDEN-ACAT	5.08186e-11	7.45652e-11
PDE3B(ENSG00000152270).GENE	LDL	SKATO-ACAT	1.9835e-12	1.25912e-11
PDE3B(ENSG00000152270).GENE	LDL	GENE_P	5.63871e-12	3.21039e-11
ZPR1(ENSG00000109917).GENE	LDL	ACATV-ACAT	5.0494e-7	5.256e-5
ZPR1(ENSG00000109917).GENE	LDL	BURDEN-ACAT	0.00982883	0.0120921
ZPR1(ENSG00000109917).GENE	LDL	SKATO-ACAT	5.72398e-4	6.77948e-4
ZPR1(ENSG00000109917).GENE	LDL	GENE_P	1.51341e-6	1.45747e-4
APOA5(ENSG00000110243).GENE	LDL	ACATV-ACAT	9.22366e-6	9.93702e-5
APOA5(ENSG00000110243).GENE	LDL	BURDEN-ACAT	5.31366e-8	5.27697e-8
APOA5(ENSG00000110243).GENE	LDL	SKATO-ACAT	3.27642e-8	1.53154e-7
APOA5(ENSG00000110243).GENE	LDL	GENE_P	6.06686e-8	1.17695e-7
APOC3(ENSG00000110245).GENE	LDL	ACATV-ACAT	4.4844499999999997e-35	3.4027799999999997e-34
APOC3(ENSG00000110245).GENE	LDL	BURDEN-ACAT	5.77956e-48	4.18844e-48
APOC3(ENSG00000110245).GENE	LDL	SKATO-ACAT	2.17169e-47	1.0345299999999999e-45
APOC3(ENSG00000110245).GENE	LDL	GENE_P	1.36942e-47	1.25146e-47
SIK3(ENSG00000160584).GENE	LDL	ACATV-ACAT	1.77389e-11	1.12614e-9
SIK3(ENSG00000160584).GENE	LDL	BURDEN-ACAT	0.0541971	0.045574
SIK3(ENSG00000160584).GENE	LDL	SKATO-ACAT	1.66586e-11	2.62331e-9
SIK3(ENSG00000160584).GENE	LDL	GENE_P	2.57727e-11	2.36372e-9
ETV6(ENSG00000139083).GENE	LDL	ACATV-ACAT	3.87958e-6	4.77274e-5
ETV6(ENSG00000139083).GENE	LDL	BURDEN-ACAT	6.20649e-7	4.80099e-7
ETV6(ENSG00000139083).GENE	LDL	SKATO-ACAT	3.62563e-7	4.6472e-7
ETV6(ENSG00000139083).GENE	LDL	GENE_P	6.48351e-7	7.04939e-7
NR1H4(ENSG00000012504).GENE	LDL	ACATV-ACAT	8.97765e-7	3.54689e-6
NR1H4(ENSG00000012504).GENE	LDL	BURDEN-ACAT	1.66381e-10	1.5985e-10
NR1H4(ENSG00000012504).GENE	LDL	SKATO-ACAT	1.79204e-10	1.20751e-9
NR1H4(ENSG00000012504).GENE	LDL	GENE_P	2.58807e-10	4.23473e-10
ACACB(ENSG00000076555).GENE	LDL	ACATV-ACAT	2.23466e-11	1.01085e-8
ACACB(ENSG00000076555).GENE	LDL	BURDEN-ACAT	0.111048	0.118705
ACACB(ENSG00000076555).GENE	LDL	SKATO-ACAT	6.12098e-5	1.18068e-4
ACACB(ENSG00000076555).GENE	LDL	GENE_P	6.704e-11	3.03228e-8
SH2B3(ENSG00000111252).GENE	LDL	ACATV-ACAT	2.11554e-4	0.00169863
SH2B3(ENSG00000111252).GENE	LDL	BURDEN-ACAT	1.06233e-8	9.99351e-9
SH2B3(ENSG00000111252).GENE	LDL	SKATO-ACAT	4.33958e-9	2.41771e-8
SH2B3(ENSG00000111252).GENE	LDL	GENE_P	9.24286e-9	2.12124e-8
GAS6(ENSG00000183087).GENE	LDL	ACATV-ACAT	0.0591021	1.36904e-7
GAS6(ENSG00000183087).GENE	LDL	BURDEN-ACAT	3.27852e-10	3.26866e-10
GAS6(ENSG00000183087).GENE	LDL	SKATO-ACAT	1.64402e-9	1.88313e-9
GAS6(ENSG00000183087).GENE	LDL	GENE_P	8.20026e-10	8.33867e-10
PCSK6(ENSG00000140479).GENE	LDL	ACATV-ACAT	3.0897e-8	1.7693e-6
PCSK6(ENSG00000140479).GENE	LDL	BURDEN-ACAT	0.0470591	0.0269695
PCSK6(ENSG00000140479).GENE	LDL	SKATO-ACAT	6.95928e-8	1.13549e-6
PCSK6(ENSG00000140479).GENE	LDL	GENE_P	6.41918e-8	2.07482e-6
CETP(ENSG00000087237).GENE	LDL	ACATV-ACAT	1.99236e-6	2.76288e-5
CETP(ENSG00000087237).GENE	LDL	BURDEN-ACAT	6.86474e-12	4.62587e-12
CETP(ENSG00000087237).GENE	LDL	SKATO-ACAT	5.21081e-12	1.10397e-10
CETP(ENSG00000087237).GENE	LDL	GENE_P	8.88676e-12	1.33195e-11
PKD1L3(ENSG00000277481).GENE	LDL	ACATV-ACAT	5.61287e-4	0.00301972
PKD1L3(ENSG00000277481).GENE	LDL	BURDEN-ACAT	0.845955	0.872346
PKD1L3(ENSG00000277481).GENE	LDL	SKATO-ACAT	1.28747e-7	1.1215e-5
PKD1L3(ENSG00000277481).GENE	LDL	GENE_P	3.86153e-7	3.35234e-5
HP(ENSG00000257017).GENE	LDL	ACATV-ACAT	7.17068e-8	1.42013e-6
HP(ENSG00000257017).GENE	LDL	BURDEN-ACAT	2.62621e-4	1.98338e-4
HP(ENSG00000257017).GENE	LDL	SKATO-ACAT	3.91343e-8	1.03392e-7
HP(ENSG00000257017).GENE	LDL	GENE_P	7.59446e-8	2.88987e-7
DHX38(ENSG00000140829).GENE	LDL	ACATV-ACAT	9.29756e-6	3.19823e-6
DHX38(ENSG00000140829).GENE	LDL	BURDEN-ACAT	1.76141e-5	1.11877e-5
DHX38(ENSG00000140829).GENE	LDL	SKATO-ACAT	1.76707e-10	1.04708e-8
DHX38(ENSG00000140829).GENE	LDL	GENE_P	5.30107e-10	3.12807e-8
ZFHX3(ENSG00000140836).GENE	LDL	ACATV-ACAT	1.55512e-4	6.77536e-4
ZFHX3(ENSG00000140836).GENE	LDL	BURDEN-ACAT	0.608457	0.677953
ZFHX3(ENSG00000140836).GENE	LDL	SKATO-ACAT	3.72436e-7	4.86446e-6
ZFHX3(ENSG00000140836).GENE	LDL	GENE_P	1.11464e-6	1.44895e-5
GLTPD2(ENSG00000182327).GENE	LDL	ACATV-ACAT	3.74744e-6	3.09575e-6
GLTPD2(ENSG00000182327).GENE	LDL	BURDEN-ACAT	4.84043e-9	3.78358e-9
GLTPD2(ENSG00000182327).GENE	LDL	SKATO-ACAT	1.66111e-10	1.79825e-9
GLTPD2(ENSG00000182327).GENE	LDL	GENE_P	4.81778e-10	3.65533e-9
ASGR1(ENSG00000141505).GENE	LDL	ACATV-ACAT	4.77024e-10	5.77121e-8
ASGR1(ENSG00000141505).GENE	LDL	BURDEN-ACAT	3.4911100000000004e-26	2.44687e-26
ASGR1(ENSG00000141505).GENE	LDL	SKATO-ACAT	1.6595600000000002e-26	8.880909999999999e-25
ASGR1(ENSG00000141505).GENE	LDL	GENE_P	3.3745400000000003e-26	7.14378e-26
SHBG(ENSG00000129214).GENE	LDL	ACATV-ACAT	1.64982e-6	9.91459e-6
SHBG(ENSG00000129214).GENE	LDL	BURDEN-ACAT	1.35218e-6	1.52085e-6
SHBG(ENSG00000129214).GENE	LDL	SKATO-ACAT	4.73367e-7	1.13376e-6
SHBG(ENSG00000129214).GENE	LDL	GENE_P	8.67504e-7	1.82881e-6
ALOXE3(ENSG00000179148).GENE	LDL	ACATV-ACAT	8.52012e-7	7.63128e-4
ALOXE3(ENSG00000179148).GENE	LDL	BURDEN-ACAT	0.232047	0.223337
ALOXE3(ENSG00000179148).GENE	LDL	SKATO-ACAT	0.127824	0.158831
ALOXE3(ENSG00000179148).GENE	LDL	GENE_P	2.55601e-6	0.0022729
SREBF1(ENSG00000072310).GENE	LDL	ACATV-ACAT	1.15282e-5	4.29644e-5
SREBF1(ENSG00000072310).GENE	LDL	BURDEN-ACAT	0.00418205	0.00354614
SREBF1(ENSG00000072310).GENE	LDL	SKATO-ACAT	1.08699e-6	2.58398e-6
SREBF1(ENSG00000072310).GENE	LDL	GENE_P	2.97929e-6	7.30715e-6
G6PC(ENSG00000131482).GENE	LDL	ACATV-ACAT	1.4092e-5	2.62482e-5
G6PC(ENSG00000131482).GENE	LDL	BURDEN-ACAT	1.44669e-11	9.56974e-12
G6PC(ENSG00000131482).GENE	LDL	SKATO-ACAT	1.29889e-11	8.16116e-11
G6PC(ENSG00000131482).GENE	LDL	GENE_P	2.05322e-11	2.56961e-11
SLC4A1(ENSG00000004939).GENE	LDL	ACATV-ACAT	0.537921	7.43867e-10
SLC4A1(ENSG00000004939).GENE	LDL	BURDEN-ACAT	8.95648e-11	8.93871e-11
SLC4A1(ENSG00000004939).GENE	LDL	SKATO-ACAT	4.11839e-10	5.26293e-10
SLC4A1(ENSG00000004939).GENE	LDL	GENE_P	2.20698e-10	2.07876e-10
ABCA6(ENSG00000154262).GENE	LDL	ACATV-ACAT	1.6461e-4	1.56842e-5
ABCA6(ENSG00000154262).GENE	LDL	BURDEN-ACAT	1.11077e-14	8.26981e-16
ABCA6(ENSG00000154262).GENE	LDL	SKATO-ACAT	1.78622e-11	2.9487e-11
ABCA6(ENSG00000154262).GENE	LDL	GENE_P	3.33275e-14	2.48087e-15
LIPG(ENSG00000101670).GENE	LDL	ACATV-ACAT	1.6175e-8	3.46062e-7
LIPG(ENSG00000101670).GENE	LDL	BURDEN-ACAT	8.44061e-10	6.17514e-10
LIPG(ENSG00000101670).GENE	LDL	SKATO-ACAT	2.28189e-10	1.35423e-10
LIPG(ENSG00000101670).GENE	LDL	GENE_P	5.32963e-10	3.3309e-10
ZNF559-ZNF177(ENSG00000270011).GENE	LDL	ACATV-ACAT	4.9285200000000005e-23	1.76333e-17
ZNF559-ZNF177(ENSG00000270011).GENE	LDL	BURDEN-ACAT	0.938318	0.78739
ZNF559-ZNF177(ENSG00000270011).GENE	LDL	SKATO-ACAT	0.610206	0.616598
ZNF559-ZNF177(ENSG00000270011).GENE	LDL	GENE_P	1.47856e-22	5.29e-17
ZNF177(ENSG00000188629).GENE	LDL	ACATV-ACAT	4.91517e-23	1.74808e-17
ZNF177(ENSG00000188629).GENE	LDL	BURDEN-ACAT	0.707116	0.448148
ZNF177(ENSG00000188629).GENE	LDL	SKATO-ACAT	0.595469	0.621289
ZNF177(ENSG00000188629).GENE	LDL	GENE_P	1.47455e-22	5.24424e-17
PPAN-P2RY11(ENSG00000243207).GENE	LDL	ACATV-ACAT	2.20676e-7	8.43632e-4
PPAN-P2RY11(ENSG00000243207).GENE	LDL	BURDEN-ACAT	0.0949912	0.0465808
PPAN-P2RY11(ENSG00000243207).GENE	LDL	SKATO-ACAT	0.828011	0.345126
PPAN-P2RY11(ENSG00000243207).GENE	LDL	GENE_P	6.62027e-7	0.00248273
PPAN(ENSG00000130810).GENE	LDL	ACATV-ACAT	8.78281e-8	4.84692e-8
PPAN(ENSG00000130810).GENE	LDL	BURDEN-ACAT	0.165495	0.0907131
PPAN(ENSG00000130810).GENE	LDL	SKATO-ACAT	0.0295118	0.0482897
PPAN(ENSG00000130810).GENE	LDL	GENE_P	2.63484e-7	1.45407e-7
ZGLP1(ENSG00000220201).GENE	LDL	ACATV-ACAT	2.24183e-5	1.35883e-4
ZGLP1(ENSG00000220201).GENE	LDL	BURDEN-ACAT	0.50884	0.556954
ZGLP1(ENSG00000220201).GENE	LDL	SKATO-ACAT	2.17636e-8	1.82584e-6
ZGLP1(ENSG00000220201).GENE	LDL	GENE_P	6.52275e-8	5.4049e-6
KRI1(ENSG00000129347).GENE	LDL	ACATV-ACAT	7.79887e-14	1.72536e-11
KRI1(ENSG00000129347).GENE	LDL	BURDEN-ACAT	0.0259388	0.0343841
KRI1(ENSG00000129347).GENE	LDL	SKATO-ACAT	4.31295e-12	4.85974e-10
KRI1(ENSG00000129347).GENE	LDL	GENE_P	2.29781e-13	4.99864e-11
AP1M2(ENSG00000129354).GENE	LDL	ACATV-ACAT	5.13099e-5	8.5163e-6
AP1M2(ENSG00000129354).GENE	LDL	BURDEN-ACAT	2.89765e-7	2.68346e-7
AP1M2(ENSG00000129354).GENE	LDL	SKATO-ACAT	7.45596e-8	2.36918e-7
AP1M2(ENSG00000129354).GENE	LDL	GENE_P	1.77697e-7	3.71986e-7
ILF3(ENSG00000129351).GENE	LDL	ACATV-ACAT	1.5286e-6	0.0213143
ILF3(ENSG00000129351).GENE	LDL	BURDEN-ACAT	0.269878	0.353893
ILF3(ENSG00000129351).GENE	LDL	SKATO-ACAT	0.169678	0.511392
ILF3(ENSG00000129351).GENE	LDL	GENE_P	4.58574e-6	0.0613574
QTRT1(ENSG00000213339).GENE	LDL	ACATV-ACAT	3.32444e-7	5.28768e-6
QTRT1(ENSG00000213339).GENE	LDL	BURDEN-ACAT	8.08951e-4	6.91438e-4
QTRT1(ENSG00000213339).GENE	LDL	SKATO-ACAT	4.19828e-7	2.85433e-6
QTRT1(ENSG00000213339).GENE	LDL	GENE_P	5.56463e-7	5.5462e-6
DNM2(ENSG00000079805).GENE	LDL	ACATV-ACAT	5.94692e-8	2.24353e-6
DNM2(ENSG00000079805).GENE	LDL	BURDEN-ACAT	0.00408028	0.0038084
DNM2(ENSG00000079805).GENE	LDL	SKATO-ACAT	7.69419e-8	7.93618e-7
DNM2(ENSG00000079805).GENE	LDL	GENE_P	1.00629e-7	1.75846e-6
LDLR(ENSG00000130164).GENE	LDL	ACATV-ACAT	5.29193e-59	9.557820000000001e-195
LDLR(ENSG00000130164).GENE	LDL	BURDEN-ACAT	2.2250700000000001e-302	1.11254e-302
LDLR(ENSG00000130164).GENE	LDL	SKATO-ACAT	2.2250700000000001e-302	5.19184e-302
LDLR(ENSG00000130164).GENE	LDL	GENE_P	2.2250700000000001e-302	1.06197e-302
KANK2(ENSG00000197256).GENE	LDL	ACATV-ACAT	1.15904e-8	3.73054e-6
KANK2(ENSG00000197256).GENE	LDL	BURDEN-ACAT	1.98733e-4	1.55814e-5
KANK2(ENSG00000197256).GENE	LDL	SKATO-ACAT	1.08762e-9	2.34524e-7
KANK2(ENSG00000197256).GENE	LDL	GENE_P	2.98293e-9	6.52715e-7
DOCK6(ENSG00000130158).GENE	LDL	ACATV-ACAT	5.94569e-14	8.27331e-12
DOCK6(ENSG00000130158).GENE	LDL	BURDEN-ACAT	4.75319e-7	2.21286e-7
DOCK6(ENSG00000130158).GENE	LDL	SKATO-ACAT	9.16142e-15	1.90053e-13
DOCK6(ENSG00000130158).GENE	LDL	GENE_P	2.39193e-14	5.57419e-13
EPOR(ENSG00000187266).GENE	LDL	ACATV-ACAT	7.32103e-5	5.26927e-4
EPOR(ENSG00000187266).GENE	LDL	BURDEN-ACAT	5.56799e-4	8.1555e-4
EPOR(ENSG00000187266).GENE	LDL	SKATO-ACAT	3.74289e-7	1.76766e-6
EPOR(ENSG00000187266).GENE	LDL	GENE_P	1.11641e-6	5.27387e-6
TM6SF2(ENSG00000213996).GENE	LDL	ACATV-ACAT	4.33816e-5	1.39565e-5
TM6SF2(ENSG00000213996).GENE	LDL	BURDEN-ACAT	1.02482e-17	7.2051e-18
TM6SF2(ENSG00000213996).GENE	LDL	SKATO-ACAT	1.10517e-9	7.82481e-9
TM6SF2(ENSG00000213996).GENE	LDL	GENE_P	3.07445e-17	2.16153e-17
ERFL(ENSG00000268041).GENE	LDL	ACATV-ACAT	1.45059e-6	0.00192394
ERFL(ENSG00000268041).GENE	LDL	BURDEN-ACAT	0.0792659	0.0533163
ERFL(ENSG00000268041).GENE	LDL	SKATO-ACAT	0.00864643	0.0499179
ERFL(ENSG00000268041).GENE	LDL	GENE_P	4.35097e-6	0.00537382
CADM4(ENSG00000105767).GENE	LDL	ACATV-ACAT	1.67054e-8	5.65177e-6
CADM4(ENSG00000105767).GENE	LDL	BURDEN-ACAT	0.00655158	0.00606268
CADM4(ENSG00000105767).GENE	LDL	SKATO-ACAT	0.0218013	0.0219425
CADM4(ENSG00000105767).GENE	LDL	GENE_P	5.0116e-8	1.69352e-5
ZNF222(ENSG00000159885).GENE	LDL	ACATV-ACAT	1.71463e-8	1.45078e-7
ZNF222(ENSG00000159885).GENE	LDL	BURDEN-ACAT	0.0162942	0.0436747
ZNF222(ENSG00000159885).GENE	LDL	SKATO-ACAT	7.60386e-9	2.55478e-7
ZNF222(ENSG00000159885).GENE	LDL	GENE_P	1.58033e-8	2.77596e-7
ZNF234(ENSG00000263002).GENE	LDL	ACATV-ACAT	3.06488e-8	2.0677e-6
ZNF234(ENSG00000263002).GENE	LDL	BURDEN-ACAT	0.013639	0.00895447
ZNF234(ENSG00000263002).GENE	LDL	SKATO-ACAT	2.26856e-8	4.34321e-6
ZNF234(ENSG00000263002).GENE	LDL	GENE_P	3.9109e-8	4.20177e-6
ZNF233(ENSG00000159915).GENE	LDL	ACATV-ACAT	1.85369e-7	9.54217e-6
ZNF233(ENSG00000159915).GENE	LDL	BURDEN-ACAT	0.0150008	0.0151195
ZNF233(ENSG00000159915).GENE	LDL	SKATO-ACAT	6.51605e-8	0.00419364
ZNF233(ENSG00000159915).GENE	LDL	GENE_P	1.44638e-7	2.85436e-5
ZNF229(ENSG00000278318).GENE	LDL	ACATV-ACAT	7.63998e-58	6.99454e-57
ZNF229(ENSG00000278318).GENE	LDL	BURDEN-ACAT	3.81786e-53	3.3455499999999996e-53
ZNF229(ENSG00000278318).GENE	LDL	SKATO-ACAT	2.4805399999999998e-58	3.23148e-57
ZNF229(ENSG00000278318).GENE	LDL	GENE_P	5.6176499999999996e-58	6.630509999999999e-57
CEACAM20(ENSG00000273777).GENE	LDL	ACATV-ACAT	6.64411e-16	6.31468e-13
CEACAM20(ENSG00000273777).GENE	LDL	BURDEN-ACAT	1.51481e-5	1.64256e-5
CEACAM20(ENSG00000273777).GENE	LDL	SKATO-ACAT	1.83329e-8	1.07009e-7
CEACAM20(ENSG00000273777).GENE	LDL	GENE_P	1.99323e-15	1.8946e-12
IGSF23(ENSG00000216588).GENE	LDL	ACATV-ACAT	4.71636e-7	1.67637e-7
IGSF23(ENSG00000216588).GENE	LDL	BURDEN-ACAT	5.96841e-6	2.91395e-6
IGSF23(ENSG00000216588).GENE	LDL	SKATO-ACAT	3.97241e-7	2.18348e-6
IGSF23(ENSG00000216588).GENE	LDL	GENE_P	6.24325e-7	4.43365e-7
PVR(ENSG00000073008).GENE	LDL	ACATV-ACAT	1.19629e-11	1.32003e-10
PVR(ENSG00000073008).GENE	LDL	BURDEN-ACAT	1.1503300000000001e-18	4.847900000000001e-19
PVR(ENSG00000073008).GENE	LDL	SKATO-ACAT	1.44352e-23	1.75038e-21
PVR(ENSG00000073008).GENE	LDL	GENE_P	4.3305e-23	5.23224e-21
BCL3(ENSG00000069399).GENE	LDL	ACATV-ACAT	3.00525e-9	6.95462e-8
BCL3(ENSG00000069399).GENE	LDL	BURDEN-ACAT	1.67196e-5	1.46307e-5
BCL3(ENSG00000069399).GENE	LDL	SKATO-ACAT	1.40467e-9	1.06423e-8
BCL3(ENSG00000069399).GENE	LDL	GENE_P	2.87158e-9	2.76721e-8
BCAM(ENSG00000187244).GENE	LDL	ACATV-ACAT	6.37944e-12	4.39681e-14
BCAM(ENSG00000187244).GENE	LDL	BURDEN-ACAT	7.75833e-8	6.78119e-8
BCAM(ENSG00000187244).GENE	LDL	SKATO-ACAT	3.29875e-12	4.0157e-12
BCAM(ENSG00000187244).GENE	LDL	GENE_P	6.52301e-12	1.30516e-13
NECTIN2(ENSG00000130202).GENE	LDL	ACATV-ACAT	2.96173e-14	1.9157e-12
NECTIN2(ENSG00000130202).GENE	LDL	BURDEN-ACAT	2.58802e-9	1.48379e-9
NECTIN2(ENSG00000130202).GENE	LDL	SKATO-ACAT	2.29747e-13	1.40516e-11
NECTIN2(ENSG00000130202).GENE	LDL	GENE_P	7.87462e-14	5.05185e-12
TOMM40(ENSG00000130204).GENE	LDL	ACATV-ACAT	8.518500000000001e-19	1.42947e-17
TOMM40(ENSG00000130204).GENE	LDL	BURDEN-ACAT	3.34451e-11	1.59762e-11
TOMM40(ENSG00000130204).GENE	LDL	SKATO-ACAT	7.50722e-19	2.2695700000000002e-18
TOMM40(ENSG00000130204).GENE	LDL	GENE_P	1.19714e-18	5.8758e-18
APOE(ENSG00000130203).GENE	LDL	ACATV-ACAT	1.5682600000000001e-24	6.93378e-23
APOE(ENSG00000130203).GENE	LDL	BURDEN-ACAT	2.39834e-9	1.87455e-9
APOE(ENSG00000130203).GENE	LDL	SKATO-ACAT	7.0108199999999994e-37	5.55661e-36
APOE(ENSG00000130203).GENE	LDL	GENE_P	2.10325e-36	1.66698e-35
PPP1R37(ENSG00000104866).GENE	LDL	ACATV-ACAT	3.7532799999999997e-28	8.389470000000001e-26
PPP1R37(ENSG00000104866).GENE	LDL	BURDEN-ACAT	2.60077e-8	6.80508e-8
PPP1R37(ENSG00000104866).GENE	LDL	SKATO-ACAT	1.5698599999999998e-28	4.8494899999999996e-20
PPP1R37(ENSG00000104866).GENE	LDL	GENE_P	3.3206599999999996e-28	2.51684e-25
NKPD1(ENSG00000179846).GENE	LDL	ACATV-ACAT	4.0847799999999996e-101	2.00088e-99
NKPD1(ENSG00000179846).GENE	LDL	BURDEN-ACAT	8.43704e-39	9.0237900000000005e-41
NKPD1(ENSG00000179846).GENE	LDL	SKATO-ACAT	1.12769e-101	4.4181599999999997e-100
NKPD1(ENSG00000179846).GENE	LDL	GENE_P	2.6511599999999997e-101	1.08571e-99
TRAPPC6A(ENSG00000007255).GENE	LDL	ACATV-ACAT	5.64389e-7	4.0688e-6
TRAPPC6A(ENSG00000007255).GENE	LDL	BURDEN-ACAT	1.37582e-4	8.29067e-5
TRAPPC6A(ENSG00000007255).GENE	LDL	SKATO-ACAT	4.87358e-7	2.46766e-6
TRAPPC6A(ENSG00000007255).GENE	LDL	GENE_P	7.83091e-7	4.52437e-6
EXOC3L2(ENSG00000283632).GENE	LDL	ACATV-ACAT	1.0966e-8	4.41914e-7
EXOC3L2(ENSG00000283632).GENE	LDL	BURDEN-ACAT	0.0462345	0.0362597
EXOC3L2(ENSG00000283632).GENE	LDL	SKATO-ACAT	1.68185e-10	8.67344e-9
EXOC3L2(ENSG00000283632).GENE	LDL	GENE_P	4.96933e-10	2.55194e-8
PPP1R13L(ENSG00000104881).GENE	LDL	ACATV-ACAT	2.73093e-8	3.9442e-7
PPP1R13L(ENSG00000104881).GENE	LDL	BURDEN-ACAT	0.0214266	0.0159684
PPP1R13L(ENSG00000104881).GENE	LDL	SKATO-ACAT	9.52049e-9	7.43563e-8
PPP1R13L(ENSG00000104881).GENE	LDL	GENE_P	2.11783e-8	1.87685e-7
CD3EAP(ENSG00000117877).GENE	LDL	ACATV-ACAT	5.72283e-5	6.48742e-4
CD3EAP(ENSG00000117877).GENE	LDL	BURDEN-ACAT	8.04288e-6	8.16531e-7
CD3EAP(ENSG00000117877).GENE	LDL	SKATO-ACAT	1.0131e-7	2.37757e-6
CD3EAP(ENSG00000117877).GENE	LDL	GENE_P	2.99625e-7	1.82168e-6
FOXA3(ENSG00000170608).GENE	LDL	ACATV-ACAT	0.00259256	0.0199349
FOXA3(ENSG00000170608).GENE	LDL	BURDEN-ACAT	3.32346e-7	3.35987e-7
FOXA3(ENSG00000170608).GENE	LDL	SKATO-ACAT	1.40557e-6	1.30664e-5
FOXA3(ENSG00000170608).GENE	LDL	GENE_P	8.06288e-7	9.82677e-7
FCGRT(ENSG00000104870).GENE	LDL	ACATV-ACAT	1.2311e-6	2.21573e-6
FCGRT(ENSG00000104870).GENE	LDL	BURDEN-ACAT	7.85998e-10	5.16487e-10
FCGRT(ENSG00000104870).GENE	LDL	SKATO-ACAT	6.83778e-10	1.36085e-8
FCGRT(ENSG00000104870).GENE	LDL	GENE_P	1.09667e-9	1.49247e-9
RRBP1(ENSG00000125844).GENE	LDL	ACATV-ACAT	7.95794e-7	3.2263399999999995e-20
RRBP1(ENSG00000125844).GENE	LDL	BURDEN-ACAT	1.0201099999999999e-25	1.41335e-25
RRBP1(ENSG00000125844).GENE	LDL	SKATO-ACAT	8.241820000000001e-18	9.90121e-21
RRBP1(ENSG00000125844).GENE	LDL	GENE_P	3.06033e-25	4.23997e-25
PPARA(ENSG00000186951).GENE	LDL	ACATV-ACAT	2.13078e-12	2.96238e-11
PPARA(ENSG00000186951).GENE	LDL	BURDEN-ACAT	4.05676e-10	3.92284e-10
PPARA(ENSG00000186951).GENE	LDL	SKATO-ACAT	1.05184e-12	4.6418e-12
PPARA(ENSG00000186951).GENE	LDL	GENE_P	2.10903e-12	1.19171e-11
BARD1(ENSG00000138376).GENE	Breast cancer	ACATV-ACAT	0.00144888	8.23890099643787e-6
BARD1(ENSG00000138376).GENE	Breast cancer	BURDEN-ACAT	1.47451e-7	1.19564065093059e-7
BARD1(ENSG00000138376).GENE	Breast cancer	SKATO-ACAT	2.5199e-7	1.07687060824091e-7
BARD1(ENSG00000138376).GENE	Breast cancer	GENE_P	2.79043e-7	1.6881189923712e-7
MAP3K1(ENSG00000095015).GENE	Breast cancer	ACATV-ACAT	0.484078	2.7916195131028e-4
MAP3K1(ENSG00000095015).GENE	Breast cancer	BURDEN-ACAT	6.01504e-6	1.55628499183269e-5
MAP3K1(ENSG00000095015).GENE	Breast cancer	SKATO-ACAT	6.91575e-7	1.5104589529191e-4
MAP3K1(ENSG00000095015).GENE	Breast cancer	GENE_P	1.86078e-6	4.02910428110026e-5
AFDN(ENSG00000130396).GENE	Breast cancer	ACATV-ACAT	0.459375	7.50257587034397e-6
AFDN(ENSG00000130396).GENE	Breast cancer	BURDEN-ACAT	1.52726e-8	2.58316496193345e-7
AFDN(ENSG00000130396).GENE	Breast cancer	SKATO-ACAT	7.67234e-8	7.50255122761168e-6
AFDN(ENSG00000130396).GENE	Breast cancer	GENE_P	3.82114e-8	7.25023729719609e-7
ATM(ENSG00000149311).GENE	Breast cancer	ACATV-ACAT	0.00594212	9.62108170909914e-12
ATM(ENSG00000149311).GENE	Breast cancer	BURDEN-ACAT	1.72539e-19	1.58336830307106e-17
ATM(ENSG00000149311).GENE	Breast cancer	SKATO-ACAT	1.84305e-19	1.00224109779188e-16
ATM(ENSG00000149311).GENE	Breast cancer	GENE_P	2.67342e-19	4.75010490921318e-17
BRCA2(ENSG00000139618).GENE	Breast cancer	ACATV-ACAT	9.54042e-13	5.73660343508952e-24
BRCA2(ENSG00000139618).GENE	Breast cancer	BURDEN-ACAT	4.14793e-75	5.30001188021294e-67
BRCA2(ENSG00000139618).GENE	Breast cancer	SKATO-ACAT	1.7514999999999998e-35	3.1066433106416696e-30
BRCA2(ENSG00000139618).GENE	Breast cancer	GENE_P	1.2443800000000001e-74	1.59000356406388e-66
PALB2(ENSG00000083093).GENE	Breast cancer	ACATV-ACAT	2.64792e-13	7.66942065411058e-13
PALB2(ENSG00000083093).GENE	Breast cancer	BURDEN-ACAT	7.56663e-27	3.5338332602482198e-25
PALB2(ENSG00000083093).GENE	Breast cancer	SKATO-ACAT	3.2656600000000004e-26	1.6255153515538398e-23
PALB2(ENSG00000083093).GENE	Breast cancer	GENE_P	1.8429700000000002e-26	1.03759294436879e-24
BRCA1(ENSG00000012048).GENE	Breast cancer	ACATV-ACAT	7.48685e-5	9.13842131424432e-19
BRCA1(ENSG00000012048).GENE	Breast cancer	BURDEN-ACAT	4.96942e-49	1.878625e-40
BRCA1(ENSG00000012048).GENE	Breast cancer	SKATO-ACAT	1.22825e-48	4.3215876915530994e-37
BRCA1(ENSG00000012048).GENE	Breast cancer	GENE_P	1.06139e-48	5.633426109480989e-40
SAMHD1(ENSG00000101347).GENE	Breast cancer	ACATV-ACAT	0.0015173	9.4994405282555e-4
SAMHD1(ENSG00000101347).GENE	Breast cancer	BURDEN-ACAT	4.30095e-8	2.07910372251874e-8
SAMHD1(ENSG00000101347).GENE	Breast cancer	SKATO-ACAT	4.93581e-8	5.29547312000389e-7
SAMHD1(ENSG00000101347).GENE	Breast cancer	GENE_P	6.89474e-8	6.0015476144315e-8
CHEK2(ENSG00000183765).GENE	Breast cancer	ACATV-ACAT	4.11962e-19	1.7652504069709e-19
CHEK2(ENSG00000183765).GENE	Breast cancer	BURDEN-ACAT	7.33238e-30	4.32517926441864e-28
CHEK2(ENSG00000183765).GENE	Breast cancer	SKATO-ACAT	1.69097e-33	2.18243987746514e-31
CHEK2(ENSG00000183765).GENE	Breast cancer	GENE_P	5.07173e-33	6.54401759007317e-31
MSH2(ENSG00000095002).GENE	Colorectal cancer	ACATV-ACAT	0.00172069	5.53635376993698e-17
MSH2(ENSG00000095002).GENE	Colorectal cancer	BURDEN-ACAT	9.30186e-20	1.96349863975952e-21
MSH2(ENSG00000095002).GENE	Colorectal cancer	SKATO-ACAT	6.963689999999999e-20	5.2864444777047e-19
MSH2(ENSG00000095002).GENE	Colorectal cancer	GENE_P	1.19471e-19	5.86849095836591e-21
MSH6(ENSG00000116062).GENE	Colorectal cancer	ACATV-ACAT	0.1476	1.0781819881344698e-11
MSH6(ENSG00000116062).GENE	Colorectal cancer	BURDEN-ACAT	1.66018e-15	2.7363e-17
MSH6(ENSG00000116062).GENE	Colorectal cancer	SKATO-ACAT	6.58345e-5	6.82585770350741e-7
MSH6(ENSG00000116062).GENE	Colorectal cancer	GENE_P	5.14736e-15	8.2089e-17
MLH1(ENSG00000076242).GENE	Colorectal cancer	ACATV-ACAT	1.10513e-5	9.566799047424009e-22
MLH1(ENSG00000076242).GENE	Colorectal cancer	BURDEN-ACAT	1.60499e-22	4.7117803297272797e-23
MLH1(ENSG00000076242).GENE	Colorectal cancer	SKATO-ACAT	4.01964e-15	8.75793712813446e-22
MLH1(ENSG00000076242).GENE	Colorectal cancer	GENE_P	4.81498e-22	1.2814760753194298e-22
MYH13(ENSG00000006788).GENE	Colorectal cancer	ACATV-ACAT	0.00450364	0.00181288965168358
MYH13(ENSG00000006788).GENE	Colorectal cancer	BURDEN-ACAT	1.97571e-4	2.4220780817652e-6
MYH13(ENSG00000006788).GENE	Colorectal cancer	SKATO-ACAT	6.82917e-4	0.00192516520568797
MYH13(ENSG00000006788).GENE	Colorectal cancer	GENE_P	4.44588e-4	7.24743355839941e-6
ZNF684(ENSG00000117010).GENE	Thyroid cancer	ACATV-ACAT	0.705923	1.0963882063175e-4
ZNF684(ENSG00000117010).GENE	Thyroid cancer	BURDEN-ACAT	6.7028e-7	1.31743805642515e-6
ZNF684(ENSG00000117010).GENE	Thyroid cancer	SKATO-ACAT	1.51412e-4	4.95147049839328e-6
ZNF684(ENSG00000117010).GENE	Thyroid cancer	GENE_P	2.00198e-6	3.09236896067766e-6
RNF225(ENSG00000269855).GENE	Thyroid cancer	ACATV-ACAT	0.0259427	7.30459484157286e-5
RNF225(ENSG00000269855).GENE	Thyroid cancer	BURDEN-ACAT	2.17379e-4	2.04648878350255e-5
RNF225(ENSG00000269855).GENE	Thyroid cancer	SKATO-ACAT	1.81939e-4	1.69687259266027e-6
RNF225(ENSG00000269855).GENE	Thyroid cancer	GENE_P	2.96002e-4	4.60211896358143e-6
